# Supplementary material for: Decadal predictions of future habitat favourability of the European green crab (Carcinus maenas) on the Pacific Coast of North America
Source: Hydrobiologia. 2026 Apr 23;853(12):3389–407. doi: 10.1007/s10750-026-06149-4 (PMC13216171; doi:10.1007/s10750-026-06149-4)
Supplement: Supplementary file 1 — Supplementary file1 (CSV 67 KB) [file 10750_2026_6149_MOESM1_ESM.csv]

	longitude	latitude	occurrenceID	source
...1	-125.3241667	49.0325	dfosci_2014_6_25_74_hillier_194	OBIS
...2	-128.3975	52.2025	dfosci_2012_5_25_16_galenorth_23	OBIS
...3	-125.197	49.096	dfosci_2014_6_27_85_effinghamhead1_238	OBIS
...4	-125.2893333	48.97466667	dfosci_2017_8_23_2_mayne_26	OBIS
...5	-125.2005	49.03933333	dfosci_2012_7_4_1_pipestem_137	OBIS
...6	-125.2	49.03933333	dfosci_2019_7_22_48_pipestem_19	OBIS
...7	-123.6248333	48.37033333	dfosci_2015_8_15_39_rochecove_7	OBIS
...8	-125.1435	49.00883333	dfosci_2016_7_21_26_vernon_46	OBIS
...9	-123.624	48.37	dfosci_2015_8_18_71_rochecove_30	OBIS
...10	-123.6341667	48.378	dfosci_2013_7_16_21_sookehead1_65	OBIS
...11	-123.635	48.38783333	dfosci_2013_7_16_22_hutchinson_93	OBIS
...12	-125.2018333	49.03883333	dfosci_2014_6_18_50_pipestem_163	OBIS
...13	-125.2796667	48.96266667	dfosci_2016_7_24_40_pinkerton_81	OBIS
...14	-125.3686667	49.00083333	dfosci_2014_6_21_62_secret_37	OBIS
...15	-125.1991667	49.03966667	dfosci_2009_1_28_5_pipestem_10	OBIS
...16	-123.6245	48.37066667	dfosci_2015_8_14_17_rochecove_6	OBIS
...17	-125.1973333	49.095	dfosci_2016_7_21_21_effinghamhead1_174	OBIS
...18	-125.325	49.03183333	dfosci_2014_6_25_76_hillier_50	OBIS
...19	-123.6523333	48.36	dfosci_2015_8_14_31_barnes_145	OBIS
...20	-125.203	49.038	dfosci_2010_5_13_26_pipestem_28	OBIS
...21	-125.2026667	49.037	dfosci_2010_5_16_47_pipestem_92	OBIS
...22	-125.3231667	49.03216667	dfosci_2009_5_14_17_hillier_83	OBIS
...23	-125.3235	49.03283333	dfosci_2016_7_18_2_hillier_384	OBIS
...24	-126.654	49.91166667	dfosci_2018_8_16_6_leinersouth_109	OBIS
...25	-125.2905	49.00616667	dfosci_2013_7_18_78_cigaretteeast_155	OBIS
...26	-123.657	48.38933333	dfosci_2015_8_14_26_cooperscove_84	OBIS
...27	-125.2903333	49.00633333	dfosci_2014_6_25_78_cigaretteeast_80	OBIS
...28	-123.6618333	48.36116667	dfosci_2015_8_15_34_anderson_184	OBIS
...29	-125.2901667	48.9745	dfosci_2014_6_30_92_mayne_35	OBIS
...30	-126.6683333	49.89983333	dfosci_2018_8_15_2_tahsissouth_68	OBIS
...31	-125.201	49.039	dfosci_2013_7_7_92_pipestem_87	OBIS
...32	-123.6336667	48.38816667	dfosci_2015_8_14_21_hutchinson_271	OBIS
...33	-123.6351667	48.38816667	dfosci_2017_11_7_4_hutchinson_103	OBIS
...34	-126.6455	49.90666667	dfosci_2018_8_15_4_leinersouth_166	OBIS
...35	-125.2025	49.03866667	dfosci_2013_7_7_90_pipestem_224	OBIS
...36	-125.2908333	49.006	dfosci_2009_7_14_40_cigaretteeast_152	OBIS
...37	-125.165	49.05066667	dfosci_2016_7_21_25_effinghammid_302	OBIS
...38	-125.1995	49.03933333	dfosci_2016_7_19_10_pipestem_98	OBIS
...39	-123.6251667	48.37033333	dfosci_2021_3_25_5_rochecove_8	OBIS
...40	-125.3241667	49.032	dfosci_2015_6_27_38_hillier_215	OBIS
...41	-125.1971667	49.09616667	dfosci_2015_7_2_61_effinghamhead1_256	OBIS
...42	-123.6246667	48.3705	dfosci_2013_7_14_16_rochecove_210	OBIS
...43	-125.1971667	49.09516667	dfosci_2015_7_2_64_effinghamhead1_32	OBIS
...44	-126.2356667	49.47216667	dfosci_2015_7_14_2_ice_63	OBIS
...45	-125.1981667	49.09566667	dfosci_2015_7_14_94_effinghamhead1_230	OBIS
...46	-126.6516667	49.916	dfosci_2018_8_16_7_leinersouth_235	OBIS
...47	-125.0318333	48.98316667	dfosci_2015_7_6_74_rainybay_41	OBIS
...48	-125.2025	49.03633333	dfosci_2010_5_10_5_pipestem_117	OBIS
...49	-125.1976667	49.09583333	dfosci_2013_7_10_50_effinghamhead1_38	OBIS
...50	-125.2905	49.00633333	dfosci_2016_7_19_14_cigaretteeast_119	OBIS
...51	-123.6248333	48.371	dfosci_2015_8_17_51_rochecove_122	OBIS
...52	-125.3243333	49.03233333	dfosci_2016_7_18_1_hillier_33	OBIS
...53	-125.203	49.0375	dfosci_2010_5_11_9_pipestem_14	OBIS
...54	-127.0823333	50.02483333	dfosci_2010_6_1_33_amai_145	OBIS
...55	-125.3166667	49.01666667	dfosci_2010_6_15_105_possibleGPSerror_28	OBIS
...56	-125.032	48.98266667	dfosci_2015_7_6_73_rainybay_12	OBIS
...57	-125.1971667	49.096	dfosci_2015_7_14_93_effinghamhead1_208	OBIS
...58	-125.354	49.03133333	dfosci_2009_5_14_22_toquart_29	OBIS
...59	-128.0196667	50.53116667	dfosci_2014_8_10_30_galato_22	OBIS
...60	-125.2903333	49.0065	dfosci_2015_6_30_53_cigaretteeast_18	OBIS
...61	-125.3123333	49.02983333	dfosci_2010_2_18_13_hillier_14	OBIS
...62	-124.9786667	48.95216667	dfosci_2017_8_24_8_ritherdon_4	OBIS
...63	-125.2903333	48.9745	dfosci_2014_6_30_90_mayne_15	OBIS
...64	-125.3125	49.02916667	dfosci_2012_7_25_107_hillier_12	OBIS
...65	-128.0196667	50.52966667	dfosci_2014_8_10_33_galato_6	OBIS
...66	-125.2501667	48.95366667	dfosci_2011_10_13_27_canoe_51	OBIS
...67	-125.0318333	48.9835	dfosci_2016_7_23_34_rainybay_4	OBIS
...68	-125.0266667	48.99383333	dfosci_2019_7_18_10_useless_34	OBIS
...69	-123.6253333	48.37033333	dfosci_2015_8_17_55_rochecove_58	OBIS
...70	-125.3245	49.03166667	dfosci_2016_7_18_3_hillier_313	OBIS
...71	-125.3246667	49.0315	dfosci_2015_6_27_39_hillier_115	OBIS
...72	-125.1655	49.05033333	dfosci_2015_7_2_58_effinghammid_49	OBIS
...73	-125.1998333	49.03966667	dfosci_2010_5_16_48_pipestem_71	OBIS
...74	-125.2016667	49.039	dfosci_2015_3_16_7_pipestem_77	OBIS
...75	-125.3685	49.0005	dfosci_2013_7_16_74_secret_24	OBIS
...76	-125.0321667	48.98233333	dfosci_2016_7_23_35_rainybay_59	OBIS
...77	-123.6348333	48.38883333	dfosci_2015_8_14_23_hutchinson_132	OBIS
...78	-125.2025	49.037	dfosci_2010_5_11_10_pipestem_50	OBIS
...79	-123.6246667	48.37016667	dfosci_2015_8_17_56_rochecove_68	OBIS
...80	-125.201	49.03916667	dfosci_2019_7_22_49_pipestem_63	OBIS
...81	-125.2015	49.03883333	dfosci_2010_5_11_7_pipestem_65	OBIS
...82	-125.3238333	49.03266667	dfosci_2013_7_13_66_hillier_256	OBIS
...83	-125.291	48.9745	dfosci_2013_7_12_59_mayne_19	OBIS
...84	-125.0265	48.9935	dfosci_2014_7_6_93_useless_80	OBIS
...85	-125.1976667	49.09516667	dfosci_2015_7_14_95_effinghamhead1_86	OBIS
...86	-123.625	48.37066667	dfosci_2015_8_18_64_rochecove_43	OBIS
...87	-125.3121667	49.0295	dfosci_2012_7_25_108_hillier_24	OBIS
...88	-123.6238333	48.37033333	dfosci_2015_8_18_69_rochecove_37	OBIS
...89	-125.1971667	49.09583333	dfosci_2016_7_21_22_effinghamhead1_125	OBIS
...90	-125.3683333	49.00166667	dfosci_2015_6_26_32_secret_113	OBIS
...91	-125.3243333	49.032	dfosci_2014_6_25_75_hillier_74	OBIS
...92	-125.3048333	49.02616667	dfosci_2009_5_14_20_lucky_15	OBIS
...93	-125.369	49.00016667	dfosci_2014_6_21_61_secret_138	OBIS
...94	-123.6251667	48.37066667	dfosci_2015_8_15_40_rochecove_197	OBIS
...95	-128.0178333	50.52816667	dfosci_2013_8_10_19_galato_21	OBIS
...96	-125.3236667	49.033	dfosci_2009_7_8_4_hillier_229	OBIS
...97	-125.3683333	49.00083333	dfosci_2013_7_16_75_secret_30	OBIS
...98	-123.6545	48.39416667	dfosci_2013_7_16_23_coopersnorth_187	OBIS
...99	-125.2026667	49.0365	dfosci_2015_3_17_11_pipestem_36	OBIS
...100	-125.203	49.03833333	dfosci_2009_7_8_3_pipestem_206	OBIS
...101	-125.1995	49.09283333	dfosci_2009_7_9_9_effinghamhead1_3	OBIS
...102	-125.289	48.97516667	dfosci_2017_8_23_1_mayne_76	OBIS
...103	-126.2158333	49.44483333	dfosci_2015_7_14_4_bottleneck_10	OBIS
...104	-125.2888333	48.975	dfosci_2016_7_18_7_mayne_88	OBIS
...105	-127.0828333	50.02433333	dfosci_2010_6_1_32_amai_44	OBIS
...106	-125.1435	49.00866667	dfosci_2019_7_18_15_vernon_11	OBIS
...107	-125.3686667	49.00016667	dfosci_2015_6_26_29_secret_75	OBIS
...108	-123.6241667	48.3705	dfosci_2012_7_18_7_rochecove_100	OBIS
...109	-125.0263333	48.99316667	dfosci_2014_7_6_96_useless_51	OBIS
...110	-126.6683333	49.899	dfosci_2018_8_15_1_tahsissouth_88	OBIS
...111	-125.3585	49.02933333	dfosci_2016_7_19_13_toquart_181	OBIS
...112	-125.3406667	48.899	dfosci_2016_7_8_19_turret_23	OBIS
...113	-125.2031667	49.03816667	dfosci_2010_5_15_40_pipestem_31	OBIS
...114	-125.0278333	48.99316667	dfosci_2019_7_18_12_useless_37	OBIS
...115	-127.8533333	50.50133333	dfosci_2017_5_18_3_diggs_16	OBIS
...116	-125.1433333	49.00833333	dfosci_2014_6_23_70_vernon_17	OBIS
...117	-125.2028333	49.0385	dfosci_2010_5_14_35_pipestem_24	OBIS
...118	-125.2028333	49.0375	dfosci_2015_3_17_13_pipestem_8	OBIS
...119	-125.3248333	49.03216667	dfosci_2014_6_25_73_hillier_222	OBIS
...120	-125.29	48.97433333	dfosci_2013_7_19_62_mayne_7	OBIS
...121	-125.2891667	48.97466667	dfosci_2014_6_30_91_mayne_48	OBIS
...122	-125.1993333	49.03966667	dfosci_2009_1_27_1_pipestem_116	OBIS
...123	-125.3291667	48.911	dfosci_2016_7_6_8_turtle_69	OBIS
...124	-125.11	48.83416667	dfosci_2016_7_23_36_grapplersouth_78	OBIS
...125	-125.3115	49.02916667	dfosci_2010_2_19_21_hillier_59	OBIS
...126	-125.3686667	49.00116667	dfosci_2014_8_26_101_secret_48	OBIS
...127	-125.3683333	49.00116667	dfosci_2014_8_26_100_secret_13	OBIS
...128	-125.198	49.09583333	dfosci_2014_6_27_86_effinghamhead1_18	OBIS
...129	-125.1975	49.09516667	dfosci_2014_6_27_88_effinghamhead1_88	OBIS
...130	-125.3128333	49.029	dfosci_2010_2_19_20_hillier_28	OBIS
...131	-125.2895	48.9745	dfosci_2016_7_18_8_mayne_92	OBIS
...132	-125.2025	49.03883333	dfosci_2009_7_8_2_pipestem_113	OBIS
...133	-126.6556667	49.92033333	dfosci_2018_8_16_8_tahsis_59	OBIS
...134	-125.2903333	49.00666667	dfosci_2013_7_18_79_cigaretteeast_49	OBIS
...135	-123.6605	48.38833333	dfosci_2015_8_14_24_cooperscove_106	OBIS
...136	-125.2021667	49.03666667	dfosci_2010_5_13_24_pipestem_51	OBIS
...137	-125.3683333	49.001	dfosci_2015_6_26_30_secret_254	OBIS
...138	-125.2	49.03983333	dfosci_2010_5_12_19_pipestem_56	OBIS
...139	-125.3586667	49.02866667	dfosci_2016_7_19_12_toquart_348	OBIS
...140	-125.2021667	49.03866667	dfosci_2013_7_7_91_pipestem_252	OBIS
...141	-125.3123333	49.0295	dfosci_2012_11_15_148_hillier_8	OBIS
...142	-125.3478333	49.03716667	dfosci_2009_5_14_21_toquart_67	OBIS
...143	-125.026	48.99283333	dfosci_2019_7_18_11_useless_14	OBIS
...144	-125.3251667	49.0315	dfosci_2015_6_27_40_hillier_117	OBIS
...145	-125.3248333	49.0315	dfosci_2015_6_27_37_hillier_102	OBIS
...146	-123.6236667	48.37033333	dfosci_2015_8_14_18_rochecove_90	OBIS
...147	-125.1091667	48.85316667	dfosci_2013_5_30_41_kelpnorth_8	OBIS
...148	-125.2901667	49.00666667	dfosci_2014_6_25_77_cigaretteeast_173	OBIS
...149	-125.198	49.09466667	dfosci_2013_7_10_51_effinghamhead1_29	OBIS
...150	-125.2016667	49.03883333	dfosci_2015_7_4_71_pipestem_27	OBIS
...151	-123.657	48.39066667	dfosci_2013_7_16_24_cooperscove_231	OBIS
...152	-125.3235	49.032	dfosci_2019_7_22_53_hillier_41	OBIS
...153	-123.6248333	48.37083333	dfosci_2015_8_18_62_rochecove_65	OBIS
...154	-127.7191667	50.29516667	dfosci_2015_6_2_47_head_86	OBIS
...155	-125.1656667	49.051	dfosci_2016_7_21_24_effinghammid_201	OBIS
...156	-123.6351667	48.387	dfosci_2012_7_18_4_hutchinson_258	OBIS
...157	-125.3241667	49.03183333	dfosci_2013_7_13_67_hillier_19	OBIS
...158	-125.312	49.0295	dfosci_2012_8_22_118_hillier_21	OBIS
...159	-125.3691667	49.0005	dfosci_2014_8_26_102_secret_31	OBIS
...160	-125.2023333	49.03866667	dfosci_2019_7_22_50_pipestem_82	OBIS
...161	-125.1428333	49.00783333	dfosci_2016_7_21_28_vernon_22	OBIS
...162	-125.2905	49.006	dfosci_2015_6_30_56_cigaretteeast_28	OBIS
...163	-125.3125	49.0295	dfosci_2012_10_17_139_hillier_35	OBIS
...164	-125.291	48.9245	dfosci_2016_7_6_4_galley_17	OBIS
...165	-123.631	48.37283333	dfosci_2013_7_14_14_rochehead_216	OBIS
...166	-123.6256667	48.37033333	dfosci_2015_8_18_61_rochecove_64	OBIS
...167	-125.3125	49.02933333	dfosci_2012_9_19_127_hillier_11	OBIS
...168	-125.289	48.9745	dfosci_2013_7_19_61_mayne_120	OBIS
...169	-125.012	48.97833333	dfosci_2016_7_20_19_fatty_6	OBIS
...170	-123.6343333	48.38833333	dfosci_2015_8_14_22_hutchinson_31	OBIS
...171	-127.8368333	50.49716667	dfosci_2017_5_18_1_east_18	OBIS
...172	-123.626	48.37066667	dfosci_2018_6_14_3_rochecove_57	OBIS
...173	-125.1108333	48.83383333	dfosci_2015_7_8_81_grapplersouth_11	OBIS
...174	-125.0266667	48.993	dfosci_2016_7_20_17_useless_39	OBIS
...175	-125.1433333	49.008	dfosci_2019_7_18_13_vernon_24	OBIS
...176	-123.6595	48.38883333	dfosci_2015_8_14_25_cooperscove_210	OBIS
...177	-125.1651667	49.05033333	dfosci_2013_7_10_54_effinghammid_9	OBIS
...178	-125.342	48.90183333	dfosci_2015_7_3_8_turret_16	OBIS
...179	-127.9796667	50.538	dfosci_2017_5_19_16_wedel_20	OBIS
...180	-125.3418333	48.90183333	dfosci_2016_7_8_20_turret_16	OBIS
...181	-126.6501667	49.908	dfosci_2018_8_16_5_leinersouth_86	OBIS
...182	-125.0281667	48.992	dfosci_2016_7_20_18_useless_59	OBIS
...183	-123.6236667	48.37	dfosci_2015_8_15_38_rochecove_149	OBIS
...184	-125.2895	48.97466667	dfosci_2015_7_31_110_mayne_38	OBIS
...185	-125.0268333	48.99283333	dfosci_2015_7_6_78_useless_17	OBIS
...186	-125.0273333	48.99366667	dfosci_2014_6_12_29_useless_74	OBIS
...187	-123.7026667	48.382	dfosci_2015_8_13_8_sookeriver_27	OBIS
...188	-125.2795	48.96316667	dfosci_2019_7_18_17_pinkerton_18	OBIS
...189	-125.3118333	49.02933333	dfosci_2012_9_19_128_hillier_15	OBIS
...190	-123.6608333	48.3605	dfosci_2015_8_15_33_anderson_266	OBIS
...191	-125.25	48.95283333	dfosci_2012_1_11_49_canoe_11	OBIS
...192	-125.027	48.99366667	dfosci_2016_7_20_16_useless_94	OBIS
...193	-125.1995	49.03966667	dfosci_2010_5_11_11_pipestem_19	OBIS
...194	-125.2893333	48.9745	dfosci_2015_6_30_49_mayne_22	OBIS
...195	-123.657	48.3905	dfosci_2015_8_14_28_cooperscove_106	OBIS
...196	-125.2898333	49.00616667	dfosci_2009_7_14_39_cigaretteeast_73	OBIS
...197	-125.2891667	48.97516667	dfosci_2021_7_26_10_mayne_12	OBIS
...198	-125.3685	49.00083333	dfosci_2015_6_26_31_secret_115	OBIS
...199	-125.202	49.03883333	dfosci_2010_5_15_43_pipestem_60	OBIS
...200	-124.984	48.93683333	dfosci_2016_7_22_33_sanmateo_11	OBIS
...201	-125.203	49.03866667	dfosci_2010_5_13_27_pipestem_61	OBIS
...202	-123.6251667	48.37083333	dfosci_2021_2_11_6_rochecove_28	OBIS
...203	-123.6601667	48.36	dfosci_2015_8_15_35_anderson_244	OBIS
...204	-125.3423333	48.90233333	dfosci_2014_7_15_5_turret_2	OBIS
...205	-123.624	48.37033333	dfosci_2015_8_17_58_rochecove_81	OBIS
...206	-125.3123333	49.02966667	dfosci_2011_10_12_22_hillier_23	OBIS
...207	-125.3346667	48.9945	dfosci_2013_7_16_69_stopper_48	OBIS
...208	-124.9788333	48.95266667	dfosci_2017_8_24_7_ritherdon_44	OBIS
...209	-125.0318333	48.98366667	dfosci_2019_7_17_2_rainybay_29	OBIS
...210	-127.5718333	50.59833333	dfosci_2014_8_12_48_coalharbour_27	OBIS
...211	-125.2791667	48.9635	dfosci_2019_7_18_16_pinkerton_26	OBIS
...212	-125.2496667	48.95383333	dfosci_2011_7_21_10_canoe_12	OBIS
...213	-125.1975	49.09533333	dfosci_2013_7_10_52_effinghamhead1_93	OBIS
...214	-125.1971667	49.09566667	dfosci_2015_7_14_96_effinghamhead1_11	OBIS
...215	-126.2358333	49.47366667	dfosci_2015_7_14_1_ice_27	OBIS
...216	-127.4215	50.59383333	dfosci_2014_8_11_35_rupert_11	OBIS
...217	-123.6535	48.35966667	dfosci_2015_8_15_32_barnes_126	OBIS
...218	-125.1435	49.009	dfosci_2014_6_16_41_vernon_2	OBIS
...219	-125.165	49.04933333	dfosci_2013_7_10_55_effinghammid_11	OBIS
...220	-125.2031667	49.0385	dfosci_2015_3_19_35_pipestem_15	OBIS
...221	-125.2016667	49.03866667	dfosci_2014_6_18_51_pipestem_291	OBIS
...222	-123.656	48.39266667	dfosci_2015_8_14_30_cooperscove_159	OBIS
...223	-125.2023333	49.03683333	dfosci_2015_3_17_12_pipestem_56	OBIS
...224	-125.2748333	48.92	dfosci_2016_7_6_2_jarvissouth_28	OBIS
...225	-125.3126667	49.03	dfosci_2011_7_21_12_hillier_15	OBIS
...226	-123.625	48.3705	dfosci_2015_8_18_65_rochecove_39	OBIS
...227	-125.2906667	49.006	dfosci_2016_7_19_15_cigaretteeast_25	OBIS
...228	-125.2928333	49.00683333	dfosci_2009_7_14_41_cigarettewest_54	OBIS
...229	-125.1978333	49.095	dfosci_2015_7_2_63_effinghamhead1_42	OBIS
...230	-125.0321667	48.984	dfosci_2019_7_17_3_rainybay_23	OBIS
...231	-125.3348333	48.99516667	dfosci_2014_6_20_54_stopper_17	OBIS
...232	-123.6241667	48.37066667	dfosci_2015_8_17_57_rochecove_24	OBIS
...233	-125.29	49.00666667	dfosci_2015_6_30_55_cigaretteeast_45	OBIS
...234	-123.6248333	48.37066667	dfosci_2017_11_7_2_rochecove_36	OBIS
...235	-125.1978333	49.09483333	dfosci_2014_6_27_87_effinghamhead1_88	OBIS
...236	-125.198	49.095	dfosci_2013_7_10_49_effinghamhead1_53	OBIS
...237	-123.6253333	48.37016667	dfosci_2015_8_18_66_rochecove_96	OBIS
...238	-123.6843333	48.386	dfosci_2013_7_16_25_lannon_39	OBIS
...239	-125.0278333	48.99233333	dfosci_2014_7_6_98_useless_65	OBIS
...240	-125.313	49.03016667	dfosci_2011_7_5_7_hillier_24	OBIS
...241	-127.1005	50.02283333	dfosci_2010_6_1_31_amaimid_38	OBIS
...242	-125.2031667	49.03783333	dfosci_2010_5_12_14_pipestem_21	OBIS
...243	-125.2015	49.039	dfosci_2010_5_13_21_pipestem_33	OBIS
...244	-128.0208333	50.53083333	dfosci_2014_8_10_26_galato_7	OBIS
...245	-125.3688333	49.00005	dfosci_2013_7_16_73_secret_67	OBIS
...246	-125.1435	49.00933333	dfosci_2014_6_23_71_vernon_9	OBIS
...247	-127.9786667	50.53866667	dfosci_2017_5_19_15_wedel_19	OBIS
...248	-125.0321667	48.98416667	dfosci_2019_7_17_1_rainybay_57	OBIS
...249	-125.3126667	49.02933333	dfosci_2012_11_15_149_hillier_33	OBIS
...250	-125.2025	49.0365	dfosci_2009_1_27_4_pipestem_46	OBIS
...251	-125.3235	49.03266667	dfosci_2019_7_22_52_hillier_53	OBIS
...252	-125.1655	49.0495	dfosci_2013_7_10_53_effinghammid_26	OBIS
...253	-123.6633333	48.36366667	dfosci_2015_8_16_41_pim_30	OBIS
...254	-125.311	49.0285	dfosci_2010_2_19_24_hillier_8	OBIS
...255	-127.5733333	50.59966667	dfosci_2014_8_12_46_coalharbour_21	OBIS
...256	-125.285	48.96516667	dfosci_2019_7_17_7_pinkerton_40	OBIS
...257	-125.3121667	49.02933333	dfosci_2012_3_6_52_hillier_5	OBIS
...258	-125.3678333	49.002	dfosci_2021_7_25_9_secret_22	OBIS
...259	-125.3126667	49.0295	dfosci_2012_8_22_117_hillier_40	OBIS
...260	-125.2786667	48.96333333	dfosci_2016_7_24_41_pinkerton_11	OBIS
...261	-125.2493333	48.95283333	dfosci_2012_10_16_134_canoe_6	OBIS
...262	-127.5723333	50.59833333	dfosci_2013_8_13_41_coalharbour_11	OBIS
...263	-125.2498333	48.95383333	dfosci_2011_7_5_2_canoe_44	OBIS
...264	-125.3116667	49.02933333	dfosci_2011_11_8_35_hillier_22	OBIS
...265	-125.2033333	49.03783333	dfosci_2015_3_20_44_pipestem_27	OBIS
...266	-127.8091667	50.45916667	dfosci_2013_8_11_25_monkey_14	OBIS
...267	-125.2836667	48.96516667	dfosci_2019_7_17_8_pinkerton_14	OBIS
...268	-127.9926667	50.53216667	dfosci_2010_5_28_3_wedel_1	OBIS
...269	-125.2491667	48.953	dfosci_2011_8_17_17_canoe_74	OBIS
...270	-125.25	48.95383333	dfosci_2012_10_16_132_canoe_14	OBIS
...271	-125.9018333	49.27933333	dfosci_2010_6_13_101_cypress_21	OBIS
...272	-125.3128333	49.02916667	dfosci_2011_11_8_36_hillier_41	OBIS
...273	-127.8513333	50.50283333	dfosci_2014_8_9_20_diggs_2	OBIS
...274	-123.6255	48.37066667	dfosci_2017_11_7_3_rochecove_16	OBIS
...275	-125.2026667	49.03633333	dfosci_2015_3_16_1_pipestem_14	OBIS
...276	-125.2795	48.92216667	dfosci_2016_7_6_1_jarvissouth_75	OBIS
...277	-123.6253333	48.371	dfosci_2018_7_25_1_rochecove_1	OBIS
...278	-128.0206667	50.5295	dfosci_2010_5_28_5_galato_7	OBIS
...279	-125.111	48.83366667	dfosci_2014_6_4_1_grapplersouth_8	OBIS
...280	-127.4215	50.59233333	dfosci_2014_8_11_38_rupert_14	OBIS
...281	-125.3686667	49.00013333	dfosci_2021_7_25_7_secret_32	OBIS
...282	-125.2903333	48.97466667	dfosci_2015_7_31_112_mayne_51	OBIS
...283	-125.2848333	48.965	dfosci_2019_7_17_9_pinkerton_26	OBIS
...284	-125.29	49.00633333	dfosci_2011_9_11_24_cigaretteeast_10	OBIS
...285	-123.6903333	48.3785	dfosci_2015_8_16_44_sookeriver_114	OBIS
...286	-125.2013333	49.039	dfosci_2021_7_25_5_pipestem_10	OBIS
...287	-125.3128333	49.0295	dfosci_2010_2_19_22_hillier_26	OBIS
...288	-123.6356667	48.36283333	dfosci_2013_7_14_13_doerr_73	OBIS
...289	-123.704	48.38233333	dfosci_2015_8_13_7_sookeriver_42	OBIS
...290	-125.2905	48.9745	dfosci_2019_7_20_36_mayne_75	OBIS
...291	-125.1653333	49.0495	dfosci_2015_7_2_57_effinghammid_13	OBIS
...292	-125.3291667	48.91116667	dfosci_2015_7_3_11_turtle_55	OBIS
...293	-123.6236667	48.37016667	dfosci_2015_8_18_70_rochecove_9	OBIS
...294	-123.6246667	48.37033333	dfosci_2021_2_11_5_rochecove_9	OBIS
...295	-123.6898333	48.37883333	dfosci_2015_8_16_45_sookeriver_79	OBIS
...296	-125.1095	48.83383333	dfosci_2011_9_8_6_grapplersouth_1	OBIS
...297	-125.2006667	49.03933333	dfosci_2010_5_14_29_pipestem_37	OBIS
...298	-123.625	48.37033333	dfosci_2018_6_14_1_rochecove_27	OBIS
...299	-125.2566667	48.95716667	dfosci_2013_7_17_82_sechart_5	OBIS
...300	-128.0326667	51.93	dfosci_2015_5_29_25_merrittsouth_6	OBIS
...301	-128.0173333	50.5315	dfosci_2017_5_19_10_galato_22	OBIS
...302	-126.831	49.80016667	dfosci_2010_6_3_43_guise_1	OBIS
...303	-124.9786667	48.95266667	dfosci_2016_7_22_29_ritherdon_7	OBIS
...304	-125.2498333	48.954	dfosci_2012_1_11_47_canoe_5	OBIS
...305	-123.6243333	48.37033333	dfosci_2015_8_17_52_rochecove_150	OBIS
...306	-123.6556667	48.39	dfosci_2015_8_14_27_cooperscove_22	OBIS
...307	-125.032	48.9825	dfosci_2014_6_13_37_rainybay_15	OBIS
...308	-125.0263333	48.99383333	dfosci_2011_9_9_15_useless_6	OBIS
...309	-125.313	49.03	dfosci_2010_2_18_16_hillier_1	OBIS
...310	-125.2493333	48.953	dfosci_2011_9_15_21_canoe_10	OBIS
...311	-125.3246667	49.032	dfosci_2021_7_24_1_hillier_5	OBIS
...312	-125.2791667	48.92183333	dfosci_2014_6_26_5_jarvissouth_26	OBIS
...313	-128.0186667	50.53166667	dfosci_2014_8_10_31_galato_7	OBIS
...314	-125.2035	49.038	dfosci_2010_5_12_17_pipestem_98	OBIS
...315	-125.3238333	49.03216667	dfosci_2010_6_15_104_hillier_71	OBIS
...316	-125.1106667	48.83433333	dfosci_2016_7_23_37_grapplersouth_25	OBIS
...317	-126.6465	49.9025	dfosci_2018_8_15_3_leinersouth_68	OBIS
...318	-125.1641667	49.04983333	dfosci_2015_7_2_60_effinghammid_2	OBIS
...319	-125.3215	49.033	dfosci_2009_7_8_7_hillier_12	OBIS
...320	-124.984	48.93733333	dfosci_2017_8_24_9_sanmateo_3	OBIS
...321	-127.851	50.50133333	dfosci_2013_8_10_24_diggs_1	OBIS
...322	-127.1331667	49.99833333	dfosci_2010_6_1_28_cachalot_22	OBIS
...323	-125.2021667	49.03883333	dfosci_2015_3_17_16_pipestem_45	OBIS
...324	-123.6243333	48.37066667	dfosci_2015_8_18_68_rochecove_30	OBIS
...325	-125.3178333	48.91266667	dfosci_2015_7_3_13_joe_48	OBIS
...326	-125.2011667	49.039	dfosci_2015_3_18_27_pipestem_4	OBIS
...327	-125.3231667	49.03283333	dfosci_2009_5_14_18_hillier_30	OBIS
...328	-125.2028333	49.03866667	dfosci_2015_3_18_25_pipestem_27	OBIS
...329	-123.6255	48.37083333	dfosci_2012_7_18_8_rochecove_203	OBIS
...330	-125.2983333	49.00015	dfosci_2010_6_16_111_entrance_26	OBIS
...331	-125.1638333	49.05033333	dfosci_2014_6_27_83_effinghammid_1	OBIS
...332	-125.1996667	49.03983333	dfosci_2010_5_14_33_pipestem_4	OBIS
...333	-123.6885	48.38	dfosci_2015_8_16_46_sookeriver_38	OBIS
...334	-124.9835	48.93633333	dfosci_2017_8_24_10_sanmateo_10	OBIS
...335	-125.2495	48.954	dfosci_2011_8_17_16_canoe_44	OBIS
...336	-123.6251667	48.3705	dfosci_2018_7_25_2_rochecove_5	OBIS
...337	-127.4238333	50.59316667	dfosci_2014_8_11_39_rupert_13	OBIS
...338	-125.199	49.03966667	dfosci_2010_5_12_12_pipestem_245	OBIS
...339	-125.2736667	48.91866667	dfosci_2015_7_4_15_jaques_18	OBIS
...340	-125.3683333	49.00133333	dfosci_2014_6_21_64_secret_19	OBIS
...341	-125.2021667	49.039	dfosci_2015_3_19_37_pipestem_9	OBIS
...342	-125.027	48.99333333	dfosci_2015_6_17_6_useless_75	OBIS
...343	-125.3688333	49.00066667	dfosci_2014_8_26_99_secret_36	OBIS
...344	-128.0206667	50.53066667	dfosci_2014_8_10_28_galato_7	OBIS
...345	-125.2763333	49.01983333	dfosci_2010_6_15_103_cataractnorth_77	OBIS
...346	-125.3155	48.9515	dfosci_2016_7_9_24_hand_46	OBIS
...347	-127.5716667	50.59816667	dfosci_2012_8_21_38_coalharbour_15	OBIS
...348	-128.3968333	52.2005	dfosci_2012_5_25_17_galesouth_5	OBIS
...349	-128.0175	50.53	dfosci_2017_5_19_11_galato_29	OBIS
...350	-125.318	48.91366667	dfosci_2016_7_6_6_joe_12	OBIS
...351	-128.0185	50.5305	dfosci_2010_5_28_6_galato_4	OBIS
...352	-125.1651667	49.0505	dfosci_2014_6_27_82_effinghammid_12	OBIS
...353	-125.1658333	49.04983333	dfosci_2014_6_27_81_effinghammid_3	OBIS
...354	-128.014	50.535	dfosci_2017_5_19_14_winter_42	OBIS
...355	-127.4255	50.59166667	dfosci_2014_8_11_43_rupert_1	OBIS
...356	-125.0108333	48.97966667	dfosci_2016_7_20_20_fatty_26	OBIS
...357	-127.853	50.50183333	dfosci_2014_8_9_19_diggs_3	OBIS
...358	-125.3685	49.00066667	dfosci_2014_6_21_63_secret_24	OBIS
...359	-125.2898333	48.9745	dfosci_2013_7_19_64_mayne_29	OBIS
...360	-127.8505	50.50016667	dfosci_2013_8_10_21_diggs_13	OBIS
...361	-125.1653333	49.05083333	dfosci_2011_9_10_20_effinghammid_11	OBIS
...362	-125.313	49.02933333	dfosci_2012_8_22_119_hillier_25	OBIS
...363	-123.6436667	48.36333333	dfosci_2013_7_14_12_sookehead2_58	OBIS
...364	-125.0266667	48.99316667	dfosci_2015_7_10_88_useless_15	OBIS
...365	-125.3123333	49.02933333	dfosci_2012_6_26_94_hillier_25	OBIS
...366	-125.3116667	49.02883333	dfosci_2010_2_17_9_hillier_33	OBIS
...367	-127.4253333	50.593	dfosci_2014_8_11_41_rupert_2	OBIS
...368	-125.2493333	48.928	dfosci_2015_7_4_20_nettle_44	OBIS
...369	-125.1431667	49.00816667	dfosci_2014_6_16_42_vernon_10	OBIS
...370	-125.1636667	49.0495	dfosci_2013_7_10_56_effinghammid_4	OBIS
...371	-128.0216667	50.53033333	dfosci_2014_8_10_25_galato_5	OBIS
...372	-123.656	48.39083333	dfosci_2021_2_11_3_cooperscove_16	OBIS
...373	-125.2905	48.97466667	dfosci_2014_6_20_58_mayne_46	OBIS
...374	-125.2023333	49.0365	dfosci_2010_5_14_32_pipestem_63	OBIS
...375	-128.0216667	50.52916667	dfosci_2014_8_10_29_galato_6	OBIS
...376	-125.1636667	49.05033333	dfosci_2015_7_2_59_effinghammid_8	OBIS
...377	-125.2906667	48.9245	dfosci_2015_7_5_21_galley_9	OBIS
...378	-125.0273333	48.99383333	dfosci_2015_6_17_5_useless_107	OBIS
...379	-125.3128333	48.95066667	dfosci_2016_7_9_25_hand_33	OBIS
...380	-125.3126667	49.02966667	dfosci_2012_1_10_43_hillier_1	OBIS
...381	-125.2573333	48.95766667	dfosci_2014_6_17_45_sechart_19	OBIS
...382	-127.0476667	49.94016667	dfosci_2009_8_5_3_eliza_35	OBIS
...383	-126.9805	49.87516667	dfosci_2009_8_6_8_chena_13	OBIS
...384	-125.3685	49.00033333	dfosci_2013_7_16_76_secret_19	OBIS
...385	-127.9286667	50.48816667	dfosci_2017_5_18_6_nordstrom_15	OBIS
...386	-125.293	49.00683333	dfosci_2011_9_11_26_cigarettewest_29	OBIS
...387	-125.3233333	49.03283333	dfosci_2021_7_24_2_hillier_35	OBIS
...388	-124.9791667	48.953	dfosci_2019_7_17_4_ritherdon_16	OBIS
...389	-126.2356667	49.4735	dfosci_2010_6_10_81_ice_4	OBIS
...390	-125.3345	48.9945	dfosci_2013_7_16_71_stopper_16	OBIS
...391	-125.3235	49.03233333	dfosci_2021_7_24_3_hillier_8	OBIS
...392	-125.352	48.86433333	dfosci_2016_7_7_14_wouwer_34	OBIS
...393	-125.0268333	48.99333333	dfosci_2014_6_12_30_useless_45	OBIS
...394	-125.3126667	49.02983333	dfosci_2011_9_14_18_hillier_24	OBIS
...395	-125.2491667	48.95316667	dfosci_2011_7_5_4_canoe_39	OBIS
...396	-125.2588333	48.91266667	dfosci_2016_7_8_17_gibralter_34	OBIS
...397	-127.9288333	50.48683333	dfosci_2017_5_18_5_nordstrom_14	OBIS
...398	-123.6586667	48.35916667	dfosci_2013_7_14_11_anderson_168	OBIS
...399	-127.8761667	50.50016667	dfosci_2017_5_18_7_spencer_5	OBIS
...400	-125.3133333	49.0285	dfosci_2010_2_17_10_hillier_42	OBIS
...401	-128.414	52.2795	dfosci_2021_4_28_14_pricebay_2	OBIS
...402	-127.5728333	50.59866667	dfosci_2014_8_12_47_coalharbour_22	OBIS
...403	-125.1433333	49.0085	dfosci_2014_6_23_72_vernon_16	OBIS
...404	-128.0841667	50.50783333	dfosci_2017_5_19_9_browning_1	OBIS
...405	-125.2591667	48.91283333	dfosci_2014_7_13_1_gibralter_6	OBIS
...406	-125.2911667	48.97466667	dfosci_2021_7_26_12_mayne_19	OBIS
...407	-125.3086667	48.87383333	dfosci_2015_7_2_3_omoah1_31	OBIS
...408	-127.8536667	50.50116667	dfosci_2010_5_29_12_diggs_12	OBIS
...409	-127.8765	50.5025	dfosci_2010_5_29_11_spencer_2	OBIS
...410	-125.2501667	48.95383333	dfosci_2012_5_2_79_canoe_24	OBIS
...411	-125.0271667	48.99333333	dfosci_2015_6_28_46_useless_20	OBIS
...412	-127.8906667	50.4815	dfosci_2017_5_22_45_monday_21	OBIS
...413	-127.9778333	50.5425	dfosci_2012_8_19_18_klayina_2	OBIS
...414	-125.1436667	49.00933333	dfosci_2019_7_18_14_vernon_14	OBIS
...415	-125.3288333	48.911	dfosci_2014_7_14_4_turtle_15	OBIS
...416	-125.1435	49.00916667	dfosci_2014_6_23_69_vernon_10	OBIS
...417	-125.312	49.0285	dfosci_2010_2_17_8_hillier_41	OBIS
...418	-127.046	49.93216667	dfosci_2009_8_5_1_elizawest_22	OBIS
...419	-127.8756667	50.50133333	dfosci_2017_5_18_4_spencer_8	OBIS
...420	-123.6558333	48.391	dfosci_2015_8_14_29_cooperscove_41	OBIS
...421	-125.0268333	48.993	dfosci_2015_7_16_104_useless_8	OBIS
...422	-125.0271667	48.99366667	dfosci_2015_7_6_77_useless_29	OBIS
...423	-125.9128333	49.271	dfosci_2010_6_13_99_cypress_13	OBIS
...424	-127.7243333	50.29916667	dfosci_2015_6_2_48_debris_42	OBIS
...425	-127.7226667	50.2975	dfosci_2010_5_30_17_debris_31	OBIS
...426	-123.6541667	48.39433333	dfosci_2012_7_18_3_coopersnorth_280	OBIS
...427	-125.2726667	48.91866667	dfosci_2016_7_8_18_jaques_28	OBIS
...428	-123.6616667	48.36383333	dfosci_2015_8_16_43_pim_88	OBIS
...429	-125.2995	49.01783333	dfosci_2010_6_15_102_possibleGPSerror_76	OBIS
...430	-126.98	49.876	dfosci_2010_6_2_34_chena_1	OBIS
...431	-125.0316667	48.98416667	dfosci_2011_9_9_8_rainybay_5	OBIS
...432	-125.3135	48.95066667	dfosci_2019_7_22_45_hand_25	OBIS
...433	-126.8541667	49.98116667	dfosci_2010_6_5_57_zeballos_5	OBIS
...434	-124.9841667	48.937	dfosci_2015_6_22_22_sanmateo_11	OBIS
...435	-125.2913333	48.966	dfosci_2011_7_5_5_pinkerton_24	OBIS
...436	-125.198	49.0955	dfosci_2011_9_10_17_effinghamhead1_4	OBIS
...437	-127.4226667	50.59366667	dfosci_2012_8_22_40_rupert_3	OBIS
...438	-125.3681667	49.001	dfosci_2021_7_25_8_secret_19	OBIS
...439	-125.0258333	48.99333333	dfosci_2013_6_5_30_useless_2	OBIS
...440	-126.2465	49.46916667	dfosci_2015_7_14_3_prettygirl_19	OBIS
...441	-125.2893333	48.97483333	dfosci_2014_6_20_59_mayne_22	OBIS
...442	-127.4236667	50.597	dfosci_2012_8_22_41_rupert_5	OBIS
...443	-125.3128333	49.02933333	dfosci_2010_2_16_1_hillier_14	OBIS
...444	-125.0278333	48.99366667	dfosci_2015_7_6_79_useless_33	OBIS
...445	-127.4233333	50.5955	dfosci_2013_8_9_11_rupert_5	OBIS
...446	-128.0215	50.53	dfosci_2014_8_10_27_galato_11	OBIS
...447	-123.7188333	48.37433333	dfosci_2015_8_13_5_sookelanding_27	OBIS
...448	-125.0251667	48.99366667	dfosci_2009_7_11_24_useless_2	OBIS
...449	-125.2025	49.03733333	dfosci_2010_5_13_23_pipestem_36	OBIS
...450	-123.5885	48.34266667	dfosci_2017_10_15_64_becheroutfall_5	OBIS
...451	-125.0323333	48.98233333	dfosci_2014_6_13_40_rainybay_9	OBIS
...452	-128.0028333	50.536	dfosci_2017_5_19_13_denad_39	OBIS
...453	-127.573	50.59866667	dfosci_2014_8_12_49_coalharbour_19	OBIS
...454	-125.3133333	49.02833333	dfosci_2010_2_16_5_hillier_39	OBIS
...455	-125.3158333	48.95133333	dfosci_2014_7_13_2_hand_15	OBIS
...456	-123.6556667	48.39083333	dfosci_2021_3_25_2_cooperscove_20	OBIS
...457	-125.313	49.02883333	dfosci_2010_2_16_4_hillier_21	OBIS
...458	-125.2496667	48.92783333	dfosci_2016_7_9_22_nettle_13	OBIS
...459	-127.4205	50.593	dfosci_2012_8_22_39_rupert_1	OBIS
...460	-124.9785	48.953	dfosci_2015_6_22_25_ritherdon_20	OBIS
...461	-127.0488333	49.93916667	dfosci_2010_6_2_39_eliza_32	OBIS
...462	-123.663	48.36333333	dfosci_2015_8_16_42_pim_45	OBIS
...463	-124.9796667	48.95166667	dfosci_2019_7_17_5_ritherdon_18	OBIS
...464	-125.3121667	49.02966667	dfosci_2011_9_14_19_hillier_20	OBIS
...465	-125.027	48.9935	dfosci_2015_7_10_86_useless_52	OBIS
...466	-125.1991667	49.09333333	dfosci_2011_9_10_16_effinghamhead1_3	OBIS
...467	-127.6521667	50.6055	dfosci_2014_8_13_54_apple_3	OBIS
...468	-125.1975	49.09633333	dfosci_2011_9_10_18_effinghamhead1_4	OBIS
...469	-125.3178333	48.91233333	dfosci_2016_7_6_5_joe_11	OBIS
...470	-124.984	48.93716667	dfosci_2014_6_9_22_sanmateo_3	OBIS
...471	-124.978	48.95183333	dfosci_2009_5_13_10_ritherdon_2	OBIS
...472	-125.3346667	48.99516667	dfosci_2014_6_20_56_stopper_28	OBIS
...473	-125.1981667	49.09466667	dfosci_2009_7_8_8_effinghamhead1_9	OBIS
...474	-125.3318333	48.91716667	dfosci_2016_7_6_7_dodd_19	OBIS
...475	-123.6586667	48.35933333	dfosci_2015_8_15_36_anderson_137	OBIS
...476	-125.3146667	49.02816667	dfosci_2010_2_16_6_hillier_7	OBIS
...477	-126.7461667	49.79766667	dfosci_2010_6_3_42_shoomart_1	OBIS
...478	-125.032	48.98433333	dfosci_2021_7_28_24_rainybay_6	OBIS
...479	-125.0315	48.98416667	dfosci_2009_7_11_25_rainybay_6	OBIS
...480	-123.6308333	48.37283333	dfosci_2012_7_18_6_rochehead_183	OBIS
...481	-128.0086667	50.536	dfosci_2012_8_19_19_denad_4	OBIS
...482	-125.0256667	48.99283333	dfosci_2011_9_9_14_useless_6	OBIS
...483	-125.1666667	49.051	dfosci_2011_9_10_19_effinghammid_9	OBIS
...484	-126.6443333	49.73316667	dfosci_2010_6_7_67_bodegalagoon_11	OBIS
...485	-123.6245	48.37016667	dfosci_2021_3_25_4_rochecove_4	OBIS
...486	-123.6346667	48.378	dfosci_2012_7_18_5_sookehead1_74	OBIS
...487	-125.0271667	48.99316667	dfosci_2014_7_6_94_useless_39	OBIS
...488	-125.2826667	49.01783333	dfosci_2010_2_18_18_cataract_145	OBIS
...489	-125.3048333	48.8765	dfosci_2015_7_2_1_possibleGPSerror_29	OBIS
...490	-123.6876667	48.3805	dfosci_2015_8_16_47_sookeriver_17	OBIS
...491	-128.0831667	50.50633333	dfosci_2017_5_19_8_browning_8	OBIS
...492	-128.3791667	52.2055	dfosci_2011_6_18_121_galepass_25	OBIS
...493	-124.9786667	48.9525	dfosci_2015_6_22_28_ritherdon_34	OBIS
...494	-126.6446667	49.74233333	dfosci_2010_6_7_68_bodeganorth_1	OBIS
...495	-127.4221667	50.59333333	dfosci_2014_8_11_37_rupert_2	OBIS
...496	-127.699	50.60533333	dfosci_2017_5_21_31_wanokaka_1	OBIS
...497	-125.312	49.02933333	dfosci_2012_5_30_83_hillier_37	OBIS
...498	-123.7186667	48.375	dfosci_2015_8_13_6_sookelanding_51	OBIS
...499	-125.0261667	48.99383333	dfosci_2013_6_5_29_useless_1	OBIS
...500	-125.29	48.97466667	dfosci_2021_7_26_11_mayne_12	OBIS
...501	-125.2496667	48.9525	dfosci_2011_7_5_3_canoe_15	OBIS
...502	-127.9931667	50.53183333	dfosci_2017_5_19_12_wedel_31	OBIS
...503	-127.5728333	50.59916667	dfosci_2012_8_21_37_coalharbour_6	OBIS
...504	-125.9128333	49.2705	dfosci_2010_6_13_98_cypress_1	OBIS
...505	-128.3721667	52.20483333	dfosci_2012_5_25_13_galebeach_5	OBIS
...506	-125.0295	48.99233333	dfosci_2014_6_12_32_useless_89	OBIS
...507	-128.0186667	50.5295	dfosci_2010_5_28_4_galato_2	OBIS
...508	-125.2538333	48.9535	dfosci_2012_4_4_64_canoe_19	OBIS
...509	-126.847	49.9795	dfosci_2010_6_5_55_zeballosdock_2	OBIS
...510	-125.2495	48.953	dfosci_2011_7_21_9_canoe_29	OBIS
...511	-125.028	48.99266667	dfosci_2014_7_6_95_useless_50	OBIS
...512	-127.0255	49.91983333	dfosci_2010_6_2_37_elizaeast_17	OBIS
...513	-125.3106667	48.938	dfosci_2016_7_9_23_brabant_3	OBIS
...514	-125.1103333	48.83433333	dfosci_2021_7_29_26_grapplersouth_2	OBIS
...515	-125.0321667	48.98266667	dfosci_2013_5_26_13_rainybay_1	OBIS
...516	-127.1318333	49.99666667	dfosci_2010_6_1_29_cachalot_9	OBIS
...517	-127.7256667	50.26016667	dfosci_2010_5_31_22_klaskish_1	OBIS
...518	-125.029	48.992	dfosci_2014_6_12_31_useless_102	OBIS
...519	-125.0266667	48.9935	dfosci_2015_7_16_99_useless_13	OBIS
...520	-125.1661667	49.0515	dfosci_2009_7_10_15_effinghammid_1	OBIS
...521	-125.2496667	48.95266667	dfosci_2012_10_16_133_canoe_32	OBIS
...522	-124.9843333	48.93666667	dfosci_2014_6_9_23_sanmateo_2	OBIS
...523	-125.3095	48.97383333	dfosci_2019_7_19_25_lyallwcvi_50	OBIS
...524	-128.379	52.20583333	dfosci_2012_5_25_12_galepass_10	OBIS
...525	-125.0323333	48.9825	dfosci_2015_7_6_76_rainybay_12	OBIS
...526	-125.2528333	48.9545	dfosci_2011_7_5_1_sechart_29	OBIS
...527	-127.573	50.59966667	dfosci_2014_8_12_45_coalharbour_7	OBIS
...528	-125.0256667	48.99333333	dfosci_2021_7_27_14_useless_2	OBIS
...529	-126.7486667	49.7965	dfosci_2010_6_3_41_shoomart_1	OBIS
...530	-123.657	48.391	dfosci_2012_7_19_11_cooperscove_79	OBIS
...531	-123.6615	48.36433333	dfosci_2013_7_14_9_pim_511	OBIS
...532	-126.9818333	49.88433333	dfosci_2010_6_2_36_queen_1	OBIS
...533	-125.2813333	48.92516667	dfosci_2016_7_6_3_jarvisnorth_30	OBIS
...534	-123.6565	48.3905	dfosci_2021_3_25_1_cooperscove_1	OBIS
...535	-127.4208333	50.593	dfosci_2014_8_11_36_rupert_2	OBIS
...536	-127.8515	50.50266667	dfosci_2012_8_20_25_diggs_4	OBIS
...537	-127.5721667	50.598	dfosci_2014_8_12_50_coalharbour_13	OBIS
...538	-126.6516667	49.92	dfosci_2010_6_6_60_gazette_1	OBIS
...539	-128.0173333	50.5295	dfosci_2014_8_10_34_galato_18	OBIS
...540	-125.0271667	48.99383333	dfosci_2015_6_28_47_useless_7	OBIS
...541	-128.6896667	52.4825	dfosci_2016_5_27_11_pricecove_50	OBIS
...542	-127.423	50.59233333	dfosci_2014_8_11_40_rupert_2	OBIS
...543	-125.257	48.9575	dfosci_2013_7_17_81_sechart_15	OBIS
...544	-123.6536667	48.36	dfosci_2013_7_14_10_barnes_218	OBIS
...545	-125.1668333	49.05066667	dfosci_2009_7_10_16_effinghammid_2	OBIS
...546	-125.0111667	48.98	dfosci_2009_7_11_21_fatty_2	OBIS
...547	-125.2795	48.922	dfosci_2015_7_4_18_jarvissouth_26	OBIS
...548	-127.8116667	50.459	dfosci_2013_8_11_28_monkey_26	OBIS
...549	-127.4361667	50.346	dfosci_2017_5_20_17_neeta_5	OBIS
...550	-125.3345	48.99433333	dfosci_2014_6_20_55_stopper_23	OBIS
...551	-124.9791667	48.95216667	dfosci_2019_7_17_6_ritherdon_18	OBIS
...552	-125.0315	48.98383333	dfosci_2021_7_28_23_rainybay_5	OBIS
...553	-125.164	49.05016667	dfosci_2009_7_9_12_effinghammid_2	OBIS
...554	-128.0061667	50.53666667	dfosci_2010_5_28_1_denad_12	OBIS
...555	-125.011	48.98	dfosci_2015_6_17_10_fatty_4	OBIS
...556	-126.2351667	49.472	dfosci_2010_6_10_82_ice_4	OBIS
...557	-125.0265	48.99333333	dfosci_2015_6_28_48_useless_13	OBIS
...558	-125.032	48.98316667	dfosci_2014_6_13_39_rainybay_10	OBIS
...559	-125.0276667	48.99316667	dfosci_2015_7_16_100_useless_10	OBIS
...560	-125.032	48.98333333	dfosci_2015_7_6_75_rainybay_25	OBIS
...561	-125.3045	48.8765	dfosci_2019_7_20_32_omoah3_14	OBIS
...562	-127.4256667	50.59316667	dfosci_2017_5_21_37_rupert_8	OBIS
...563	-124.9781667	48.95266667	dfosci_2014_6_23_65_ritherdon_1	OBIS
...564	-125.2736667	48.91883333	dfosci_2014_6_25_4_jaques_29	OBIS
...565	-122.807	47.812	f19f750b-c27d-4c87-8d29-0c27b000e653	OBIS
...566	-125.0266667	48.99333333	dfosci_2015_7_10_87_useless_32	OBIS
...567	-128.3935	52.18566667	dfosci_2012_5_25_15_athlonenorth_1	OBIS
...568	-128.7358333	52.4715	dfosci_2016_5_27_14_grant_1	OBIS
...569	-125.3043333	48.8765	dfosci_2016_7_7_9_omoah3_17	OBIS
...570	-124.9835	48.9375	dfosci_2015_6_22_21_sanmateo_15	OBIS
...571	-125.0271667	48.99283333	dfosci_2014_7_6_97_useless_28	OBIS
...572	-124.979	48.9525	dfosci_2015_6_22_26_ritherdon_36	OBIS
...573	-128.2133333	51.87033333	dfosci_2015_5_30_30_spitfireinlet_5	OBIS
...574	-125.199	49.09333333	dfosci_2009_7_9_10_effinghamhead1_29	OBIS
...575	-125.0266667	48.92683333	dfosci_2009_5_12_1_congreve_1	OBIS
...576	-123.7065	48.362	dfosci_2015_8_13_10_sookemoutheast_9	OBIS
...577	-125.3181667	48.91366667	dfosci_2015_7_3_14_joe_40	OBIS
...578	-125.2788333	48.96333333	dfosci_2019_7_18_18_pinkerton_24	OBIS
...579	-128.3798333	52.206	dfosci_2012_5_25_11_galepass_5	OBIS
...580	-125.3131667	49.03	dfosci_2011_8_18_15_hillier_1	OBIS
...581	-125.2495	48.92783333	dfosci_2014_6_24_2_nettle_33	OBIS
...582	-125.1111667	48.83433333	dfosci_2021_7_29_27_grapplersouth_5	OBIS
...583	-127.7261667	50.2615	dfosci_2010_5_31_23_klaskish_2	OBIS
...584	-123.7065	48.3825	dfosci_2013_7_13_2_sookeriver_130	OBIS
...585	-123.6878333	48.379	dfosci_2021_3_26_9_sookeriver_3	OBIS
...586	-124.9788333	48.9525	dfosci_2014_6_9_26_ritherdon_8	OBIS
...587	-123.6553333	48.3915	dfosci_2021_3_25_3_cooperscove_57	OBIS
...588	-127.5731667	50.59916667	dfosci_2013_8_13_42_coalharbour_7	OBIS
...589	-125.3145	49.02783333	dfosci_2010_2_17_11_hillier_38	OBIS
...590	-125.3173333	48.9125	dfosci_2014_7_14_3_joe_4	OBIS
...591	-125.3138333	49.03033333	dfosci_2011_7_5_6_hillier_1	OBIS
...592	-125.331	48.89483333	dfosci_2016_7_8_21_coaster_26	OBIS
...593	-125.2756667	48.92133333	dfosci_2019_7_21_41_jarvissouth_52	OBIS
...594	-125.249	48.92766667	dfosci_2010_6_15_106_nettle_39	OBIS
...595	-127.8521667	50.50083333	dfosci_2013_8_10_22_diggs_21	OBIS
...596	-125.3155	49.02783333	dfosci_2010_2_17_12_hillier_6	OBIS
...597	-125.2753333	48.92033333	dfosci_2015_7_4_19_jarvissouth_6	OBIS
...598	-128.0173333	50.52933333	dfosci_2013_8_10_20_galato_7	OBIS
...599	-125.2498333	48.95283333	dfosci_2012_3_7_58_canoe_9	OBIS
...600	-127.8141667	51.66466667	dfosci_2011_6_4_49_illahiemid_13	OBIS
...601	-123.6566667	48.38966667	dfosci_2021_2_11_1_cooperscove_4	OBIS
...602	-125.1093333	48.853	dfosci_2015_7_24_106_kelpnorth_27	OBIS
...603	-125.3045	48.87633333	dfosci_2014_7_15_6_omoah3_21	OBIS
...604	-127.9786667	50.53933333	dfosci_2012_8_19_16_wedel_14	OBIS
...605	-124.9838333	48.93733333	dfosci_2016_7_22_32_sanmateo_2	OBIS
...606	-125.3116667	49.0285	dfosci_2010_2_16_3_hillier_11	OBIS
...607	-127.4293333	50.58466667	dfosci_2012_8_18_10_rupert_3	OBIS
...608	-127.6518333	50.60633333	dfosci_2014_8_13_53_apple_1	OBIS
...609	-128.7005	52.47166667	dfosci_2016_5_27_12_pricebay_38	OBIS
...610	-125.0293333	48.99233333	dfosci_2015_6_17_8_useless_23	OBIS
...611	-124.9786667	48.95183333	dfosci_2014_6_23_68_ritherdon_3	OBIS
...612	-127.8505	50.5005	dfosci_2013_8_10_23_diggs_3	OBIS
...613	-124.3101726	43.3586133	038f70f2-7625-40ea-b64f-430123344246	OBIS
...614	-124.979	48.952	dfosci_2015_6_22_27_ritherdon_39	OBIS
...615	-123.6566667	48.39033333	dfosci_2021_2_11_2_cooperscove_2	OBIS
...616	-124.9781667	48.95283333	dfosci_2014_6_9_25_ritherdon_1	OBIS
...617	-125.0293333	48.992	dfosci_2015_6_17_7_useless_31	OBIS
...618	-124.9835	48.93783333	dfosci_2021_7_28_19_sanmateo_1	OBIS
...619	-125.3108333	48.938	dfosci_2015_7_5_22_brabant_16	OBIS
...620	-126.2178333	49.427	dfosci_2010_6_10_83_young_8	OBIS
...621	-125.1093333	48.83433333	dfosci_2021_7_29_25_grapplersouth_2	OBIS
...622	-125.1425	49.00733333	dfosci_2011_9_10_23_vernon_18	OBIS
...623	-126.9066667	49.92983333	dfosci_2010_6_4_53_nuchat_3	OBIS
...624	-127.6963333	51.6245	dfosci_2011_6_4_52_fishtrap_12	OBIS
...625	-127.7025	50.60583333	dfosci_2014_8_13_56_wanokaka_1	OBIS
...626	-127.76165	51.48631	b9263a8a-7d4e-47e4-bddb-be08b1b4c69e	OBIS
...627	-123.5953333	48.33966667	dfosci_2017_10_14_48_yates_1	OBIS
...628	-127.8506667	50.50183333	dfosci_2012_8_20_26_diggs_1	OBIS
...629	-127.0483333	49.93916667	dfosci_2009_8_5_2_eliza_90	OBIS
...630	-125.0318333	48.98333333	dfosci_2013_5_26_14_rainybay_2	OBIS
...631	-126.4475	49.79	dfosci_2010_6_8_73_conuma_1	OBIS
...632	-127.6551667	50.60366667	dfosci_2017_5_21_33_apple_8	OBIS
...633	-127.67	50.864	dfosci_2017_5_23_46_gordonsouth_19	OBIS
...634	-126.0621667	49.3705	dfosci_2010_6_11_90_atleo_4	OBIS
...635	-126.981	49.876	dfosci_2009_8_6_7_chena_2	OBIS
...636	-123.5886667	48.34266667	dfosci_2017_10_15_63_becheroutfall_1	OBIS
...637	-127.0458333	49.94033333	dfosci_2009_8_5_4_eliza_49	OBIS
...638	-127.0268333	49.91983333	dfosci_2009_8_6_6_elizaeast_51	OBIS
...639	-128.0041667	50.528	dfosci_2012_8_19_21_wedel_3	OBIS
...640	-128.3745	52.20116667	dfosci_2012_5_25_14_galebeach_2	OBIS
...641	-125.0121667	48.97833333	dfosci_2014_6_12_33_fatty_17	OBIS
...642	-125.0275	48.993	dfosci_2015_7_16_102_useless_51	OBIS
...643	-127.5716667	50.59766667	dfosci_2013_8_13_44_coalharbour_7	OBIS
...644	-127.0476667	49.9395	dfosci_2010_6_2_40_eliza_65	OBIS
...645	-118.277367	33.701183	973BAFFA-C7B4-47F1-9520-F03F63F970AC	LAUOE
...646	-124.978	48.95233333	dfosci_2011_9_8_1_ritherdon_1	OBIS
...647	-125.0278333	48.99333333	dfosci_2015_7_16_98_useless_27	OBIS
830	-124.280562	43.394238	https://www.inaturalist.org/observations/37686086	GBIF
831	-122.896586	38.136589	https://www.inaturalist.org/observations/43219868	GBIF
832	-122.905855	38.149807	https://www.inaturalist.org/observations/45244515	GBIF
834	-122.680812	37.926056	https://www.inaturalist.org/observations/44657040	GBIF
835	-122.249407	37.564309	https://www.inaturalist.org/observations/47922741	GBIF
836	-122.249083	37.564147	https://www.inaturalist.org/observations/47919754	GBIF
837	-122.249516	37.563242	https://www.inaturalist.org/observations/47922586	GBIF
838	-122.250743	37.564766	https://www.inaturalist.org/observations/47921986	GBIF
839	-122.249512	37.564344	https://www.inaturalist.org/observations/47921867	GBIF
840	-122.250273	37.565307	https://www.inaturalist.org/observations/47922154	GBIF
841	-122.250367	37.564705	https://www.inaturalist.org/observations/47922651	GBIF
842	-122.250249	37.564771	https://www.inaturalist.org/observations/47922536	GBIF
843	-122.250439	37.565073	https://www.inaturalist.org/observations/47922204	GBIF
844	-122.250011	37.564761	https://www.inaturalist.org/observations/47922065	GBIF
845	-122.249601	37.564101	https://www.inaturalist.org/observations/47922834	GBIF
846	-122.250255	37.565581	https://www.inaturalist.org/observations/47922105	GBIF
847	-122.249708	37.564572	https://www.inaturalist.org/observations/47921941	GBIF
848	-122.250488	37.564982	https://www.inaturalist.org/observations/47922617	GBIF
849	-122.24907	37.564153	https://www.inaturalist.org/observations/47919787	GBIF
850	-122.250966	37.565991	https://www.inaturalist.org/observations/47922797	GBIF
851	-122.250768	37.566178	https://www.inaturalist.org/observations/47922685	GBIF
852	-122.250421	37.563957	https://www.inaturalist.org/observations/47920007	GBIF
853	-122.256767	37.570172	https://www.inaturalist.org/observations/50294394	GBIF
854	-122.351452	38.007148	https://www.inaturalist.org/observations/50821575	GBIF
855	-122.389725	37.6658	https://www.inaturalist.org/observations/51185613	GBIF
856	-123.044383	38.315	https://www.inaturalist.org/observations/50461047	GBIF
857	-132.120439	53.250192	https://www.inaturalist.org/observations/52104068	GBIF
858	-122.256576	37.570245	https://www.inaturalist.org/observations/51632222	GBIF
859	-132.116714	53.251298	https://www.inaturalist.org/observations/52214647	GBIF
860	-122.256583	37.57008	https://www.inaturalist.org/observations/51633127	GBIF
861	-122.917511	38.069456	https://www.inaturalist.org/observations/52856894	GBIF
862	-122.672845	37.907855	https://www.inaturalist.org/observations/53156219	GBIF
863	-122.35956	37.992286	https://www.inaturalist.org/observations/53513080	GBIF
864	-122.915598	38.16311	https://www.inaturalist.org/observations/54018550	GBIF
865	-122.486152	48.560546	https://www.inaturalist.org/observations/54236080	GBIF
866	-122.453683	37.80453	https://www.inaturalist.org/observations/54283934	GBIF
867	-122.672633	37.907788	https://www.inaturalist.org/observations/53093710	GBIF
868	-122.375237	37.745967	https://www.inaturalist.org/observations/52413115	GBIF
869	-122.476994	37.972703	https://www.inaturalist.org/observations/66912892	GBIF
870	-122.279204	37.76747	https://www.inaturalist.org/observations/54402219	GBIF
871	-128.470978	51.925305	https://www.inaturalist.org/observations/54537148	GBIF
872	-123.661174	48.36082	https://www.inaturalist.org/observations/55439122	GBIF
873	-122.52015	37.939322	https://www.inaturalist.org/observations/56006120	GBIF
874	-122.226007	37.544565	https://www.inaturalist.org/observations/55436693	GBIF
875	-124.123031	43.978423	https://www.inaturalist.org/observations/56894767	GBIF
876	-122.388444	37.665582	https://www.inaturalist.org/observations/56579320	GBIF
877	-122.658189	37.906634	https://www.inaturalist.org/observations/55658681	GBIF
878	-128.033844	50.508418	https://www.inaturalist.org/observations/57488452	GBIF
879	-122.491545	48.537181	https://www.inaturalist.org/observations/57389573	GBIF
880	-122.375275	37.908713	https://www.inaturalist.org/observations/58000078	GBIF
881	-122.386628	37.67752	https://www.inaturalist.org/observations/55995028	GBIF
886	-122.387962	37.679245	https://www.inaturalist.org/observations/55995102	GBIF
890	-128.133956	51.657495	https://www.inaturalist.org/observations/56894678	GBIF
891	-123.632693	48.371979	https://www.inaturalist.org/observations/58387416	GBIF
892	-123.662163	48.36107	https://www.inaturalist.org/observations/58843499	GBIF
893	-122.520127	37.93955	https://www.inaturalist.org/observations/58686038	GBIF
894	-124.020294	46.4378	https://www.inaturalist.org/observations/59144520	GBIF
895	-124.112652	46.946615	https://www.inaturalist.org/observations/60009158	GBIF
896	-124.113475	46.945981	https://www.inaturalist.org/observations/60009671	GBIF
897	-124.113052	46.946421	https://www.inaturalist.org/observations/60009480	GBIF
898	-124.112883	46.946405	https://www.inaturalist.org/observations/60009613	GBIF
899	-124.113121	46.946429	https://www.inaturalist.org/observations/60009311	GBIF
900	-125.163758	48.818123	https://www.inaturalist.org/observations/60681317	GBIF
901	-122.917557	38.069487	https://www.inaturalist.org/observations/60906336	GBIF
902	-122.676375	48.78737	https://www.inaturalist.org/observations/63553252	GBIF
903	-124.045219	44.623958	https://www.inaturalist.org/observations/60158514	GBIF
904	-122.896111	38.139167	https://www.inaturalist.org/observations/61920729	GBIF
906	-124.221829	40.67744	https://www.inaturalist.org/observations/63185697	GBIF
907	-122.50129	37.887867	https://www.inaturalist.org/observations/66309260	GBIF
908	-122.389753	37.677993	https://www.inaturalist.org/observations/64056921	GBIF
909	-122.848922	38.106431	https://www.inaturalist.org/observations/64021244	GBIF
910	-124.114868	46.946175	https://www.inaturalist.org/observations/65513292	GBIF
911	-122.88713	38.128064	https://www.inaturalist.org/observations/65379498	GBIF
912	-122.395629	37.688192	https://www.inaturalist.org/observations/65435076	GBIF
913	-124.322288	43.339353	https://www.inaturalist.org/observations/65912694	GBIF
914	-122.396116	37.687717	https://www.inaturalist.org/observations/64312556	GBIF
915	-125.914725	49.416503	https://www.inaturalist.org/observations/64197742	GBIF
917	-122.325752	37.892488	https://www.inaturalist.org/observations/66499681	GBIF
918	-124.28909	43.396988	https://www.inaturalist.org/observations/66628222	GBIF
919	-122.285573	37.573864	https://www.inaturalist.org/observations/66785818	GBIF
920	-122.390703	37.747896	https://www.inaturalist.org/observations/67228196	GBIF
921	-122.882231	38.144564	https://www.inaturalist.org/observations/19990235	GBIF
922	-125.784728	49.109992	https://www.inaturalist.org/observations/20100692	GBIF
923	-122.363409	38.009918	https://www.inaturalist.org/observations/20234763	GBIF
924	-122.672833	37.907852	https://www.inaturalist.org/observations/22166964	GBIF
925	-124.044205	44.623555	https://www.inaturalist.org/observations/25049314	GBIF
926	-122.317453	37.825028	https://www.inaturalist.org/observations/24061804	GBIF
927	-122.461662	38.002408	https://www.inaturalist.org/observations/25912055	GBIF
928	-124.318799	43.34413	https://www.inaturalist.org/observations/25977592	GBIF
929	-123.033968	38.317179	https://www.inaturalist.org/observations/24813755	GBIF
930	-126.077868	49.274951	https://www.inaturalist.org/observations/82044316	GBIF
931	-124.27975	43.391549	https://www.inaturalist.org/observations/26536485	GBIF
932	-123.036977	38.315882	https://www.inaturalist.org/observations/26924880	GBIF
933	-123.037292	38.315714	https://www.inaturalist.org/observations/26924879	GBIF
934	-122.410923	37.939361	https://www.inaturalist.org/observations/27055277	GBIF
935	-122.823426	38.07568	https://www.inaturalist.org/observations/27245797	GBIF
936	-121.729197	36.817148	https://www.inaturalist.org/observations/27275111	GBIF
937	-123.037228	38.315842	https://www.inaturalist.org/observations/26901241	GBIF
938	-123.037228	38.315914	https://www.inaturalist.org/observations/26901235	GBIF
939	-128.440262	51.928978	https://www.inaturalist.org/observations/27738646	GBIF
940	-128.125161	51.958509	https://www.inaturalist.org/observations/27738676	GBIF
941	-124.310173	43.358613	038f70f2-7625-40ea-b64f-430123344246	GBIF
942	-123.036667	38.316205	https://www.inaturalist.org/observations/26703095	GBIF
943	-125.888303	49.133447	https://www.inaturalist.org/observations/44176474	GBIF
944	-121.737105	36.820139	https://www.inaturalist.org/observations/27031315	GBIF
945	-124.31	43.3586	http://n2t.net/ark:/65665/36534fee2-868a-4974-bee3-32e3dbe2a551	GBIF
946	-125.784945	49.109797	https://www.inaturalist.org/observations/28150150	GBIF
947	-124.358991	43.341524	https://www.inaturalist.org/observations/28152947	GBIF
948	-122.317628	37.863812	https://www.inaturalist.org/observations/29025490	GBIF
949	-124.131653	44.007672	https://www.inaturalist.org/observations/28368394	GBIF
950	-122.278687	37.768238	https://www.inaturalist.org/observations/28706596	GBIF
951	-124.015548	44.927253	https://www.inaturalist.org/observations/28760354	GBIF
952	-124.045436	44.618985	https://www.inaturalist.org/observations/29390450	GBIF
953	-122.315454	37.86204	https://www.inaturalist.org/observations/29532397	GBIF
954	-123.032524	38.314924	https://www.inaturalist.org/observations/29214537	GBIF
955	-122.380929	37.673979	https://www.inaturalist.org/observations/31201315	GBIF
956	-122.373017	37.738312	https://www.inaturalist.org/observations/31016803	GBIF
958	-123.775522	39.302957	https://www.inaturalist.org/observations/32130864	GBIF
959	-122.111919	37.502408	https://www.inaturalist.org/observations/33512567	GBIF
960	-127.476369	50.698784	https://www.inaturalist.org/observations/33803341	GBIF
961	-122.919377	38.029763	https://www.inaturalist.org/observations/34289724	GBIF
962	-124.309479	43.360134	https://www.inaturalist.org/observations/36538066	GBIF
963	-124.101699	43.968118	https://www.inaturalist.org/observations/12811190	GBIF
964	-122.897133	38.136478	https://www.inaturalist.org/observations/13000471	GBIF
965	-124.325348	43.344027	https://www.inaturalist.org/observations/13749163	GBIF
966	-124.047374	44.449747	https://www.inaturalist.org/observations/13724679	GBIF
967	-122.886576	38.128558	https://www.inaturalist.org/observations/49952645	GBIF
968	-122.658158	37.907117	https://www.inaturalist.org/observations/20440414	GBIF
969	-122.138564	37.623807	https://www.inaturalist.org/observations/15431532	GBIF
970	-122.37423	37.603708	https://www.inaturalist.org/observations/15461766	GBIF
971	-122.845493	38.1078	https://www.inaturalist.org/observations/16571949	GBIF
972	-122.30957	37.86517	https://www.inaturalist.org/observations/17013457	GBIF
973	-125.213424	49.03249	https://www.inaturalist.org/observations/20184670	GBIF
974	-122.374138	37.745033	https://www.inaturalist.org/observations/5532059	GBIF
975	-122.316475	37.827372	https://www.inaturalist.org/observations/5728765	GBIF
976	-125.784736	49.109965	https://www.inaturalist.org/observations/6310077	GBIF
977	-122.886659	38.15075	https://www.inaturalist.org/observations/85891946	GBIF
978	-125.540129	48.945957	https://www.inaturalist.org/observations/116730775	GBIF
981	-125.309779	48.951145	https://www.inaturalist.org/observations/46445247	GBIF
983	-127.762	51.486	BHAK7649-23	GBIF
986	-124.104206	43.966631	https://www.inaturalist.org/observations/7565889	GBIF
987	-122.129012	37.563757	https://www.inaturalist.org/observations/8098397	GBIF
988	-122.874755	38.117486	https://www.inaturalist.org/observations/7902458	GBIF
989	-124.324616	43.343402	https://www.inaturalist.org/observations/8965133	GBIF
991	-122.071556	37.532161	https://www.inaturalist.org/observations/76344627	GBIF
992	-128.689783	52.48265	8810f9b0-1c50-4fde-851d-7742fd6b75d4	GBIF
993	-128.7005	52.471783	8eaf42ca-406b-4393-ab3f-dcaaa1b99a19	GBIF
994	-128.735918	52.471567	de64e57b-ea62-4278-a24a-4fff9b9a3d24	GBIF
995	-122.870599	38.11502	http://www.inaturalist.org/observations/3424609	GBIF
996	-124.23653	40.741955	https://www.inaturalist.org/observations/5127574	GBIF
997	-123.048323	38.313555	http://www.inaturalist.org/observations/3649425	GBIF
998	-122.496955	37.893792	http://www.inaturalist.org/observations/3777833	GBIF
999	-123.972574	46.707885	http://www.inaturalist.org/observations/3916026	GBIF
1000	-123.1487	48.59798	urn:USGS:NAS:1321828	GBIF
1001	-122.473073	48.451722	http://www.inaturalist.org/observations/4257242	GBIF
1002	-122.653903	37.904512	http://www.inaturalist.org/observations/4531809	GBIF
1003	-128.0328	51.930033	e820c0fd-7f89-4f06-ab06-346dfbab2be5	GBIF
1004	-122.258645	37.799297	http://www.inaturalist.org/observations/1503153	GBIF
1005	-122.217265	37.5053	http://www.inaturalist.org/observations/1648336	GBIF
1006	-127.721867	50.296583	7e6e3875-442f-4f99-8e1c-e60914761c63	GBIF
1007	-125.31595	48.9514	77f6b85e-6380-454c-b237-5cddef8d0d56	GBIF
1008	-125.317833	48.912683	d43259bb-cfae-4fa3-9a2e-f61c886689c1	GBIF
1009	-122.397125	37.80233	http://www.inaturalist.org/observations/1860452	GBIF
1010	-122.950274	38.152101	http://www.inaturalist.org/observations/3287052	GBIF
1011	-122.5295	38.003084	http://www.inaturalist.org/observations/2188814	GBIF
1012	-125.195312	49.092883	https://www.inaturalist.org/observations/69788083	GBIF
1013	-128.46	52.283	RBCMI902-14	GBIF
1015	-128.572	52.299	RBCMI904-14	GBIF
1018	-128.372267	52.204967	63072865-a80f-463d-b0e2-35ebbd837b59	GBIF
1023	-123.624	48.371	RBCMI974-14	GBIF
1024	-123.623833	48.370517	c9eb5d55-be79-4539-8c25-42a2376574b2	GBIF
1025	-127.424	50.597	CACIB128-16	GBIF
1030	-127.42	50.6	KX039809	GBIF
1036	-121.733795	36.81831	http://www.inaturalist.org/observations/141098	GBIF
1037	-121.728869	36.816688	http://www.inaturalist.org/observations/141099	GBIF
1038	-122.662849	37.907757	http://www.inaturalist.org/observations/20854	GBIF
1039	-127.696467	51.62465	00b20628-8ed3-4592-9419-1bd54a8196fc	GBIF
1040	-127.814317	51.664817	492a17cd-a9f1-465d-beef-204dfa6cf4b0	GBIF
1041	-128.379267	52.205567	b81563b4-7ece-4012-8ff5-aa5b6db6e9f9	GBIF
1042	-122.46168	38.0025	urn:USGS:NAS:619829	GBIF
...832	-122.6628494	37.90775681	20854	iNaturalist
...833	-121.7337949	36.8183095	141098	iNaturalist
...835	-122.258645	37.79929667	1503153	iNaturalist
...838	-122.5295003	38.00308433	2188814	iNaturalist
...839	-122.9502739	38.15210061	3287052	iNaturalist
...840	-122.8705986	38.11501966	3424609	iNaturalist
...841	-123.0483231	38.3135545	3649425	iNaturalist
...842	-122.496955	37.89379167	3777833	iNaturalist
...843	-123.9725736	46.70788527	3916026	iNaturalist
...844	-122.473073	48.45172206	4257242	iNaturalist
...845	-123.0483501	38.33413822	4306211	iNaturalist
...846	-122.6539025	37.90451244	4531809	iNaturalist
...847	-124.2365296	40.74195544	5127574	iNaturalist
...848	-122.3741383	37.74503333	5532059	iNaturalist
...849	-122.316475	37.82737167	5728765	iNaturalist
...850	-125.7847358	49.10996531	6310077	iNaturalist
...851	-122.3642751	38.01200431	6875155	iNaturalist
...852	-122.9527283	38.22992833	7442543	iNaturalist
...853	-124.1042062	43.96663057	7565889	iNaturalist
...854	-122.874755	38.11748617	7902458	iNaturalist
...855	-122.129012	37.56375661	8098397	iNaturalist
...856	-124.324616	43.34340163	8965133	iNaturalist
...857	-124.0440098	44.62358437	9310188	iNaturalist
...858	-124.1016993	43.96811752	12811190	iNaturalist
...859	-122.8971333	38.13647783	13000471	iNaturalist
...860	-122.3729269	37.73828879	13485479	iNaturalist
...861	-124.0473742	44.44974731	13724679	iNaturalist
...862	-124.3253483	43.34402667	13749163	iNaturalist
...863	-122.8932005	38.1324975	14276708	iNaturalist
...864	-124.3948332	48.56296421	14328747	iNaturalist
...865	-122.4589994	37.99835736	15150309	iNaturalist
...866	-122.1385636	37.6238069	15431532	iNaturalist
...867	-122.3742301	37.6037084	15461766	iNaturalist
...868	-122.7702148	48.05776837	16399376	iNaturalist
...869	-122.8454934	38.10779981	16571949	iNaturalist
...871	-122.2348833	37.04442	17274233	iNaturalist
...872	-122.2159882	37.0242052	17291914	iNaturalist
...873	-122.8946	38.16012333	17351087	iNaturalist
...874	-122.89464	38.16	17354392	iNaturalist
...875	-122.460395	38.00123889	18507881	iNaturalist
...876	-122.8822306	38.14456389	19990235	iNaturalist
...877	-125.7847283	49.10999167	20100692	iNaturalist
...879	-122.3634087	38.00991798	20234763	iNaturalist
...880	-122.6581583	37.90711667	20440414	iNaturalist
...881	-122.6728333	37.90785233	22166964	iNaturalist
...882	-123.7229386	48.37285133	22783278	iNaturalist
...883	-122.2790708	37.7675469	23783286	iNaturalist
...884	-122.3174533	37.82502833	24061804	iNaturalist
...885	-123.0339676	38.31717906	24813755	iNaturalist
...886	-124.0442055	44.623555	25049314	iNaturalist
...887	-122.4616617	38.00240833	25912055	iNaturalist
...888	-124.3187986	43.34413016	25977592	iNaturalist
...889	-124.2797504	43.39154949	26536485	iNaturalist
...890	-123.0366674	38.31620515	26703095	iNaturalist
...891	-123.0372283	38.31591379	26901235	iNaturalist
...892	-123.0372283	38.31584197	26901241	iNaturalist
...893	-123.0372919	38.315714	26924879	iNaturalist
...894	-123.0369773	38.31588248	26924880	iNaturalist
...895	-122.6384884	38.2348866	27003077	iNaturalist
...896	-121.737105	36.82013917	27031315	iNaturalist
...897	-122.4110633	37.93939167	27047383	iNaturalist
...898	-122.4109226	37.9393606	27055277	iNaturalist
...900	-121.7291971	36.817148	27275111	iNaturalist
...901	-128.4402617	51.92897833	27738646	iNaturalist
...902	-128.1251614	51.95850909	27738676	iNaturalist
...903	-125.7849451	49.10979721	28150150	iNaturalist
...904	-124.3589906	43.34152402	28152947	iNaturalist
...905	-124.1316528	44.00767222	28368394	iNaturalist
...906	-122.2786865	37.76823807	28706596	iNaturalist
...907	-124.0155482	44.9272531	28760354	iNaturalist
...908	-122.3176283	37.86381167	29025490	iNaturalist
...909	-122.6837783	37.91013	29089173	iNaturalist
...910	-123.0325239	38.31492424	29214537	iNaturalist
...911	-124.0454365	44.61898536	29390450	iNaturalist
...912	-122.3154536	37.8620398	29532397	iNaturalist
...913	-123.9060028	45.41022142	29738280	iNaturalist
...914	-122.657862	37.90589604	29938724	iNaturalist
...915	-122.3730167	37.73831167	31016803	iNaturalist
...916	-122.380929	37.67397861	31201315	iNaturalist
...917	-123.7755218	39.30295737	32130864	iNaturalist
...918	-123.661547	48.389167	32354710	iNaturalist
...919	-122.1119187	37.50240751	33512567	iNaturalist
...920	-123.660817	48.389067	33670869	iNaturalist
...921	-127.476369	50.69878398	33803341	iNaturalist
...922	-124.0778127	44.42720536	33894101	iNaturalist
...923	-122.9193766	38.02976328	34289724	iNaturalist
...925	-121.787343	36.817021	37363828	iNaturalist
...926	-124.2805616	43.39423761	37686086	iNaturalist
...927	-122.2611611	37.79386944	38209661	iNaturalist
...928	-123.4888467	48.38245104	42194294	iNaturalist
...929	-122.8965861	38.13658889	43219868	iNaturalist
...930	-122.9040555	38.13706983	43220894	iNaturalist
...931	-125.8883033	49.1334469	44176474	iNaturalist
...932	-122.6808119	37.92605553	44657040	iNaturalist
...933	-122.9058547	38.14980701	45244515	iNaturalist
...934	-125.3097791	48.95114549	46445247	iNaturalist
...935	-123.9867083	45.09943883	47237157	iNaturalist
...936	-122.2490833	37.56414667	47919754	iNaturalist
...937	-122.24907	37.56415333	47919787	iNaturalist
...938	-122.2504207	37.5639568	47920007	iNaturalist
...939	-122.2495124	37.56434424	47921867	iNaturalist
...940	-122.2497081	37.56457152	47921941	iNaturalist
...941	-122.2507425	37.56476578	47921986	iNaturalist
...942	-122.2500113	37.56476076	47922065	iNaturalist
...943	-122.2502549	37.56558102	47922105	iNaturalist
...944	-122.2502729	37.56530687	47922154	iNaturalist
...945	-122.2504388	37.56507287	47922204	iNaturalist
...946	-122.2502488	37.56477078	47922536	iNaturalist
...947	-122.249516	37.56324167	47922586	iNaturalist
...948	-122.2504883	37.56498154	47922617	iNaturalist
...949	-122.2503674	37.56470548	47922651	iNaturalist
...950	-122.2507684	37.56617836	47922685	iNaturalist
...951	-122.2494074	37.564309	47922741	iNaturalist
...952	-122.2509665	37.56599144	47922797	iNaturalist
...953	-122.2496006	37.56410124	47922834	iNaturalist
...954	-122.2755967	37.76635833	48196521	iNaturalist
...955	-124.0428139	44.6234427	49875968	iNaturalist
...956	-122.8865761	38.12855837	49952645	iNaturalist
...957	-122.2567667	37.57017167	50294394	iNaturalist
...958	-123.0443833	38.315	50461047	iNaturalist
...959	-122.351452	38.00714818	50821575	iNaturalist
...960	-122.3897248	37.66580023	51185613	iNaturalist
...961	-122.2565764	37.57024499	51632222	iNaturalist
...962	-122.2565833	37.57008	51633127	iNaturalist
...963	-132.1204389	53.25019167	52104068	iNaturalist
...964	-132.1167143	53.25129753	52214647	iNaturalist
...965	-122.3752367	37.74596667	52413115	iNaturalist
...966	-122.9175111	38.06945556	52856894	iNaturalist
...967	-122.6726332	37.90778804	53093710	iNaturalist
...969	-122.3924671	37.70904725	53219232	iNaturalist
...970	-122.3595597	37.99228602	53513080	iNaturalist
...971	-122.915598	38.1631103	54018550	iNaturalist
...972	-122.4861517	48.5605463	54236080	iNaturalist
...973	-122.4536833	37.80453	54283934	iNaturalist
...974	-122.2792045	37.76746955	54402219	iNaturalist
...975	-128.4709783	51.925305	54537148	iNaturalist
...976	-123.9877455	45.09966671	54879992	iNaturalist
...977	-122.2404944	37.75093056	55084732	iNaturalist
...978	-122.2260067	37.54456492	55436693	iNaturalist
...979	-123.6611742	48.36081994	55439122	iNaturalist
...980	-122.9076533	38.15499167	55545598	iNaturalist
...981	-122.6581894	37.90663431	55658681	iNaturalist
...982	-122.3866283	37.67752	55993280	iNaturalist
...983	-122.3879617	37.679245	55995102	iNaturalist
...984	-122.52015	37.93932167	56006120	iNaturalist
...985	-122.3884441	37.66558224	56579320	iNaturalist
...986	-128.1339555	51.657495	56894678	iNaturalist
...987	-124.1230309	43.97842277	56894767	iNaturalist
...988	-122.4915452	48.53718072	57389573	iNaturalist
...989	-128.0338442	50.50841821	57488452	iNaturalist
...990	-122.375275	37.90871333	58000078	iNaturalist
...991	-123.6326929	48.37197936	58387416	iNaturalist
...992	-122.520127	37.93954963	58686038	iNaturalist
...993	-123.6621633	48.36107	58843499	iNaturalist
...994	-124.0202945	46.4378	59144520	iNaturalist
...995	-124.1126518	46.94661546	60009158	iNaturalist
...996	-124.1131206	46.94642879	60009311	iNaturalist
...997	-124.1130522	46.94642053	60009480	iNaturalist
...998	-124.1128834	46.94640515	60009613	iNaturalist
...999	-124.1134749	46.94598086	60009671	iNaturalist
...1000	-123.0549125	49.02469047	60017014	iNaturalist
...1001	-124.0452195	44.62395833	60158514	iNaturalist
...1002	-125.1637576	48.81812306	60681317	iNaturalist
...1003	-122.9175566	38.06948724	60906336	iNaturalist
...1004	-123.7287967	48.36739667	61516604	iNaturalist
...1005	-122.8961111	38.13916667	61920725	iNaturalist
...1006	-127.1031278	50.06008883	63067462	iNaturalist
...1007	-124.2218286	40.6774403	63185697	iNaturalist
...1009	-123.0551962	38.32026596	63724611	iNaturalist
...1010	-122.8489217	38.1064305	64021244	iNaturalist
...1011	-122.389753	37.677993	64056921	iNaturalist
...1012	-124.2806301	43.39338941	64063579	iNaturalist
...1013	-125.914725	49.41650333	64197742	iNaturalist
...1014	-122.3961161	37.68771722	64312556	iNaturalist
...1015	-122.88713	38.12806383	65379498	iNaturalist
...1016	-122.3956289	37.68819181	65435076	iNaturalist
...1017	-124.1148679	46.94617473	65513292	iNaturalist
...1018	-124.3222883	43.33935333	65912694	iNaturalist
...1019	-122.5012896	37.88786665	66309260	iNaturalist
...1020	-122.3257517	37.89248822	66499681	iNaturalist
...1021	-124.2890898	43.39698836	66628222	iNaturalist
...1022	-122.2855726	37.57386424	66785818	iNaturalist
...1023	-122.476994	37.97270266	66912892	iNaturalist
...1024	-122.3907027	37.74789578	67228196	iNaturalist
...1025	-122.31613	37.58452167	67424434	iNaturalist
...1026	-125.1953121	49.09288265	69788083	iNaturalist
...1027	-122.0715563	37.5321608	76344627	iNaturalist
...1028	-126.0778684	49.27495059	82044316	iNaturalist
...1029	-122.8866588	38.15074952	85891946	iNaturalist
...1031	-122.7340783	48.96182	89146027	iNaturalist
...1032	-125.5401293	48.9459574	116730775	iNaturalist
...1033	-128.26685	50.68252216	145948642	iNaturalist
...1034	-122.8446218	38.10570432	237585161	iNaturalist
...1035	-124.192	43.42139	2	Oregon Surveys
...1037	-124.321	43.31514	4	Oregon Surveys
...1042	-124.31	43.33929	9	Oregon Surveys
...1070	-124.315089	43.333042	37	Oregon Surveys
...1072	-124.327	43.33393	39	Oregon Surveys
...1097	-124.193	43.35635	64	Oregon Surveys
...1098	-124.212	43.37506	65	Oregon Surveys
...1236	-124.28	43.31562	203	Oregon Surveys
...1494	-124.312455	43.31562	462	Oregon Surveys
...1503	-124.323273	43.347281	471	Oregon Surveys
...1727	-124.319689	43.276272	695	Oregon Surveys
...2182	-124.321	43.32836	1168	Oregon Surveys
...2198	-123.56214	45.2367	1354	Oregon Surveys
...2200	-123.56064	45.24865	1356	Oregon Surveys
...2265	-123.56615	45.30456	1496	Oregon Surveys
...2266	-123.54183	45.32623	1497	Oregon Surveys
...2378	-124.02195	46.35848	1662	Oregon Surveys
...2416	-124.0257	44.37408	1711	Oregon Surveys
...2419	-124.02165	44.37108	1714	Oregon Surveys
...2503	-124.1463	44.37699	1821	Oregon Surveys
